# Supplementary material for: Rapid Analysis of the Chemical Composition of Xiaoban Kangfu Capsules Based on UHPLC-Q-Exactive Orbitrap MS/MS Combined with Molecular Networks
Source: Pharmaceuticals (Basel). 2026 Mar 11;19(3):459. doi: 10.3390/ph19030459 (PMC13028765; doi:10.3390/ph19030459)
Supplement: Supplementary file 1 [file pharmaceuticals-19-00459-s001.zip]

Archive with 1 entries (1 files):
- pharmaceuticals-4128503-supplementary.pdf
